# Supplementary material for: Injectable cartilage microtissues based on 3D culture using porous gelatin microcarriers for cartilage defect treatment
Source: Regen Biomater. 2024 Jun 4;11:rbae064. doi: 10.1093/rb/rbae064 (PMC11187498; doi:10.1093/rb/rbae064)
Supplement: rbae064_Supplementary_Data [file rbae064_supplementary_data.zip]

Archive with 3 entries (3 files):
- Video S2.mp4
- Video S1.mp4
- Point by point response to the reviewers.docx
